# Supplementary material for: Towards the Development of a Female Animal Model of T1DM Using Hyaluronic Acid Nanocoated Cell Transplantation: Refinements and Considerations for Future Protocols
Source: Pharmaceutics. 2021 Nov 13;13(11):1925. doi: 10.3390/pharmaceutics13111925 (PMC8621706; doi:10.3390/pharmaceutics13111925)
Supplement: Supplementary file 1 [file pharmaceutics-13-01925-s001.zip]

Archive with 1 entries (1 files):
- pharmaceutics-1413625-supplementary.pdf
